# Supplementary material for: LINC00662 Promotes Aggressive Traits by Modulating OCT4 Expression through miR-335-5p in Gallbladder Cancer Cells
Source: Int J Mol Sci. 2024 Jun 19;25(12):6740. doi: 10.3390/ijms25126740 (PMC11204134; doi:10.3390/ijms25126740)
Supplement: Supplementary file 1 [file ijms-25-06740-s001.zip]

Archive with 1 entries (1 files):
- suppl figure S1.pptx
